# Supplementary material for: White Kidney Bean (Phaseolus Vulgaris L.) Consumption Reduces Fat Accumulation in a Polygenic Mouse Model of Obesity
Source: Nutrients. 2019 Nov 15;11(11):2780. doi: 10.3390/nu11112780 (PMC6893514; doi:10.3390/nu11112780)
Supplement: Supplementary file 1 [file nutrients-11-02780-s001.zip]

Archive with 1 entries (1 files):
- Supplementary Figure S1 - Metabolic Cage Design.docx
